# Supplementary material for: Identification of Urinary Polyphenol Metabolite Patterns Associated with Polyphenol-Rich Food Intake in Adults from Four European Countries
Source: Nutrients. 2017 Jul 25;9(8):796. doi: 10.3390/nu9080796 (PMC5579590; doi:10.3390/nu9080796)
Supplement: Supplementary file 1 [file nutrients-09-00796-s001.zip]

Archive with 1 entries (1 files):
- nutrients-210656-supplementary.pdf
